# Supplementary material for: Land-Use Change and Management Intensification Is Associated with Shifts in Composition of Soil Microbial Communities and Their Functional Diversity in Coffee Agroecosystems
Source: Microorganisms. 2022 Aug 31;10(9):1763. doi: 10.3390/microorganisms10091763 (PMC9504970; doi:10.3390/microorganisms10091763)
Supplement: Supplementary file 1 [file microorganisms-10-01763-s001.zip]

Archive with 1 entries (1 files):
- microorganisms-1815566-supplementary.pdf
